# Supplementary material for: Probiotics Enhance Bone Growth and Rescue BMP Inhibition: New Transgenic Zebrafish Lines to Study Bone Health
Source: Int J Mol Sci. 2022 Apr 26;23(9):4748. doi: 10.3390/ijms23094748 (PMC9102566; doi:10.3390/ijms23094748)
Supplement: Supplementary file 1 [file ijms-23-04748-s001.zip]

Archive with 1 entries (1 files):
- ijms-1675302-supplementary.pdf
